# Supplementary material for: What Do Students’ Questionnaire Responses Tell Us about Their Language around Person-Centred Care? An Exploratory Sentiment Analysis
Source: Healthcare (Basel). 2023 Sep 3;11(17):2458. doi: 10.3390/healthcare11172458 (PMC10487836; doi:10.3390/healthcare11172458)
Supplement: Supplementary file 1 [file healthcare-11-02458-s001.zip]

Archive with 1 entries (1 files):
- healthcare-2506599-supplementary.pdf
